# Supplementary material for: Medical abortion kit dispensing practices of community pharmacies in Pokhara Metropolitan, Nepal
Source: PLoS One. 2021 Jan 13;16(1):e0244969. doi: 10.1371/journal.pone.0244969 (PMC7806136; doi:10.1371/journal.pone.0244969)
Supplement: S1 Dataset — (XLSX) [file pone.0244969.s001.xlsx]

## Sheet: Raw Data
Case	Gestational age	Confirmation of pregnancy	Age	Frequency of use of abortion kit	Permission from/ Discussion with family or partner	Direction of use/route of administration	Frequency and duration of use	Possible side effects	Drug dose	Follow up	Precaution	Name and description of drug	Referral	Contraindication	Other medication	Special direction	Family planning/Contraceptives used	Interaction
1	2	2	1	1	1	2	2	2	1	1	0	1	0	0	0	0	1	1
2	1	1	1	1	0	2	2	1	1	0	0	1	0	1	1	0	0	0
3	2	1	1	1	2	1	2	1	1	0	1	1	0	2	1	0	1	1
4	1	1	1	1	1	2	2	2	2	0	0	1	0	1	1	1	1	0
5	2	2	2	1	1	2	1	1	2	1	0	2	0	0	0	0	1	0
6	1	1	2	1	1	2	2	2	2	1	0	1	0	1	0	1	1	0
7	2	2	2	2	1	2	2	2	3	1	1	2	1	1	0	1	1	0
8	3	3	2	2	2	2	2	2	2	1	1	2	1	1	1	0	1	0
9	3	3	2	1	1	2	1	1	1	1	1	1	0	0	0	1	0	0
10	1	1	0	1	1	2	2	2	2	1	2	1	1	0	1	0	1	0
11	2	2	1	1	1	2	2	2	1	1	0	1	1	0	0	0	1	1
12	2	2	1	1	1	2	2	1	1	1	0	1	0	0	0	1	0	0
13	2	1	1	1	2	1	2	1	1	0	1	1	2	0	1	2	1	1
14	1	2	1	1	1	1	1	1	1	1	0	1	0	1	0	0	1	0
15	1	2	1	1	1	1	1	1	1	1	1	1	1	1	0	0	0	0
16	1	1	2	1	1	1	1	1	2	1	1	1	1	0	0	0	0	0
17	1	1	0	1	1	2	2	1	2	1	1	1	1	2	1	1	2	0
18	2	2	1	1	1	2	2	2	1	1	0	1	0	0	0	0	1	1
19	2	2	2	1	0	1	2	1	0	1	0	1	0	1	1	0	0	0
20	2	1	0	1	1	1	2	1	0	2	1	1	2	1	0	1	2	1
21	1	1	1	1	1	2	2	1	2	1	1	1	1	1	1	0	0	0
22	1	1	1	2	1	1	2	1	1	2	1	1	0	0	0	0	0	0
23	1	2	1	2	1	1	1	1	2	1	1	1	1	0	0	0	0	0
24	1	1	0	1	0	2	2	1	1	0	0	1	0	1	1	0	1	0
25	2	2	1	1	1	2	2	2	1	1	0	1	0	0	0	0	1	1
26	1	1	1	1	1	1	2	1	0	1	1	1	0	0	0	0	0	0
27	2	1	1	1	2	1	2	1	1	1	0	1	2	1	1	0	2	1
28	1	1	1	1	1	1	1	1	1	1	1	1	1	1	0	0	0	0
29	1	1	1	1	1	1	1	1	1	1	1	1	1	1	1	1	0	0
30	2	2	1	2	1	2	2	1	2	1	2	1	2	1	0	1	1	1
31	1	1	0	1	1	1	1	1	1	0	1	1	1	1	1	0	0	0
32	1	1	0	1	0	1	1	1	1	0	0	1	0	0	0	0	0	0
33	2	2	1	1	1	2	2	2	1	1	0	1	0	0	0	0	1	1
34	2	2	1	2	1	1	1	1	1	1	1	1	1	1	0	1	0	0
35	2	1	1	1	2	1	2	1	1	0	1	1	0	2	1	0	1	1
36	2	2	2	2	1	2	2	2	1	1	1	1	1	0	1	0	1	1
37	1	1	1	1	1	1	2	1	1	1	2	1	1	1	1	1	1	0
38	1	1	1	1	1	2	2	1	1	1	1	1	1	1	1	1	0	0
39	1	1	1	1	1	1	1	1	1	1	1	0	0	0	0	0	0	0
40	1	1	1	1	1	1	1	1	1	1	1	1	1	1	0	0	0	0
41	1	1	1	1	0	1	1	1	1	1	1	1	1	1	0	0	0	0
42	1	1	1	1	1	1	1	2	1	1	1	1	1	0	0	0	0	0
43	1	1	1	1	1	1	1	1	0	1	1	1	0	0	0	0	1	0
44	1	1	1	1	0	2	2	1	2	1	1	1	1	1	1	1	0	0
45	1	1	1	0	1	1	1	1	1	1	1	0	1	0	0	0	0	0
46	2	2	2	1	2	1	1	1	1	1	1	0	1	1	0	0	0	0
47	2	1	2	1	1	2	2	2	1	1	1	1	1	1	0	1	0	1
48	1	1	0	1	0	2	2	1	1	1	0	0	0	0	0	0	0	0
49	2	2	1	1	1	2	2	2	1	1	0	1	0	0	0	0	1	1
50	2	2	1	1	1	2	2	2	1	0	0	0	1	0	0	0	1	1
51	2	2	1	1	1	2	2	2	1	1	0	1	0	0	0	0	1	1
52	1	1	1	1	1	1	1	0	1	1	1	1	0	0	0	0	1	0
53	2	2	2	1	1	1	1	1	0	1	1	0	1	1	0	1	1	0
54	2	2	1	2	2	1	2	1	1	2	1	1	0	1	0	1	0	0
55	2	2	1	1	1	1	1	1	0	2	1	1	1	0	1	1	0	0
56	2	2	1	1	0	2	2	0	1	2	1	0	1	1	0	0	0	0
57	2	1	1	1	2	1	2	1	1	0	1	1	0	2	1	0	1	1
58	2	1	1	1	2	1	2	1	1	0	1	1	0	2	1	0	1	1
59	1	1	1	0	1	1	1	0	1	1	1	1	0	1	1	0	0	1
60	2	1	1	1	2	1	2	1	1	0	1	1	0	2	1	0	1	1
61	1	1	1	1	1	1	1	1	1	1	1	1	1	0	0	1	0	0
62	1	1	1	1	1	2	2	2	2	1	1	1	1	1	1	1	1	1
63	1	1	1	1	1	1	1	1	1	1	1	0	1	1	1	1	0	1
64	1	1	1	1	1	2	2	2	0	0	1	1	1	0	0	1	0	0
65	1	2	1	2	0	1	1	1	1	0	0	1	0	1	1	1	1	0
66	1	1	1	1	1	2	3	1	1	1	1	1	1	1	0	0	0	0
67	1	1	1	1	1	1	2	1	1	1	1	1	2	1	0	0	0	0
68	1	1	1	0	1	1	1	1	2	0	1	1	1	1	1	1	1	0
69	1	1	1	1	1	1	1	1	1	1	1	1	1	1	1	0	0	0
70	2	2	1	1	1	1	1	1	0	1	1	1	1	1	1	1	0	0
71	1	1	1	1	1	1	1	1	1	1	1	1	1	1	1	0	1	0
72	2	2	2	1	1	1	1	1	1	1	0	1	1	1	0	0	0	0
73	1	2	1	1	1	1	1	2	1	1	1	1	2	1	1	1	1	1
74	1	2	1	2	0	1	2	1	1	1	1	0	1	2	1	2	0	1
75	2	1	1	1	2	1	2	1	1	0	1	1	0	2	1	0	1	1
76	1	1	1	1	1	1	1	1	1	1	1	1	1	0	0	0	0	0
77	1	1	1	1	1	1	1	1	1	1	1	1	0	0	0	0	0	0
78	1	1	1	0	1	1	1	0	1	1	1	1	0	1	1	1	1	1
79	2	2	1	1	1	2	2	2	1	1	0	1	0	0	0	0	1	1
80	2	2	1	1	1	2	2	2	1	1	0	1	0	0	0	0	1	1
81	1	2	1	1	1	1	1	0	1	2	1	1	0	1	1	1	1	0
82	1	1	0	1	0	2	2	1	1	0	1	1	1	0	0	0	0	0
83	1	1	0	1	0	2	2	1	1	0	1	1	1	1	0	0	0	0
84	2	2	1	1	1	2	2	2	1	1	0	1	0	0	0	0	1	1
85	1	1	2	1	1	2	2	2	2	1	1	1	1	0	1	0	1	0
86	2	2	0	2	0	2	3	1	0	0	1	0	1	1	0	0	0	0
87	1	2	1	0	1	2	1	1	1	2	1	0	1	0	0	1	1	1
88	1	1	0	0	2	3	3	1	1	0	0	1	0	1	1	0	0	0
89	3	3	1	2	1	1	2	1	1	1	0	1	2	0	1	1	1	0
90	1	1	1	1	2	2	2	2	2	1	1	1	1	1	1	1	1	0
91	1	1	1	1	1	2	1	1	1	2	1	1	1	1	0	0	1	0
92	1	1	1	1	1	2	2	1	1	1	0	0	0	1	0	0	0	0
93	1	1	1	1	1	1	1	1	1	1	1	1	1	0	0	0	0	0
94	1	1	1	1	1	1	1	1	1	1	1	1	0	0	0	1	1	0
95	1	1	1	1	1	1	1	1	1	1	1	0	1	1	0	0	0	0
96	1	1	1	1	1	1	1	1	1	1	1	1	1	1	0	0	0	0
97	1	1	1	1	1	1	1	1	1	1	1	0	0	1	1	0	0	0
98	1	1	1	1	1	1	1	1	1	1	1	0	0	1	1	0	0	0
99	1	1	1	1	1	0	1	1	1	0	0	1	1	1	0	0	0	0
100	1	1	1	1	0	1	1	1	1	1	1	1	1	0	0	0	0	0
101	1	1	1	1	1	2	2	1	1	1	0	0	0	1	0	0	0	0
102	1	1	1	1	1	1	1	1	1	1	1	1	1	0	0	0	0	0
103	1	1	1	1	1	1	1	1	1	1	1	1	0	0	0	1	1	0
104	1	1	1	1	1	1	1	1	1	1	1	0	1	1	0	0	0	0
105	1	1	1	1	1	1	1	1	1	1	1	0	0	1	1	0	0	0
106	1	1	1	1	1	0	1	1	1	0	0	1	1	1	0	0	0	0
107	1	1	1	1	0	1	1	1	1	1	1	1	1	0	0	0	0	0
108	1	1	1	1	1	1	1	1	1	1	1	1	0	0	0	1	1	0
109	1	1		1	1	1	1	1	1	1	1	0	1	1	0	0	0	0
110	1	1	1	1	1	1	1	1	1	1	1	1	1	1	0	0	0	0
111	1	1	1	1	1	1	1	1	1	1	1	0	0	1	1	0	0	0
112	1	1	1	1	1	0	1	1	1	0	0	1	1	1	0	0	0	0
113	1	1	1	1	0	1	1	1	1	1	1	1	1	0	0	0	0	0
114	1	1	1	1	1	0	0	1	1	1	1	1	1	1	0	1	0	1
115	2	1	2	1	1	1	1	0	1	0			0	1	1	1	1	0
	158	155	117	121	112	155	173	133	123	99	86	97	74	78	44	39	54	31

## Sheet: Kit
SN	Gender of CPs	Availabel Brand	Retail price	Sold price
1	Male	A1	625	650
2	Male	A3	550	550
3	Male	A7	104.09	105
4	Male	A2	536	536
5	Male	A8	120	120
6	Male	A6	520	550
7	Male	A4	400	400
8	Male	A5	500	500
9	Male	A5	500	500
10	Male	A3	550	600
11	female	A1	625	700
12	Male	A5	500	600
13	female	A7	104.09	105
14	Male	A4	400	500
15	Male	A6	520	550
16	Male	A2	536	536
17	Male	A3	550	550
18	Male	A1	625	700
19	Male	A5	500	600
20	female	A7	104.09	105
21	Male	A2	536	600
22	Male	A6	520	550
23	Male	A4	400	400
24	female	A3	550	550
25	female	A1	625	700
26	Male	A5	500	600
27	Male	A7	104.09	105
28	female	A2	536	550
29	Male	A6	520	600
30	Male	A4	400	400
31	Male	A4	400	400
32	Male	A3	550	550
33	Male	A1	625	700
34	Male	A5	500	600
35	Male	A7	104.09	105
36	Male	A2	536	550
37	Male	A2	536	550
38	Male	A2	536	600
39	Male	A2	536	550
40	Male	A2	536	550
41	Male	A6	520	600
42	female	A6	520	600
43	Male	A8	120	150
44	Male	A4	400	400
45	female	A4	400	400
46	female	A4	400	400
47	female	A4	400	400
48	Male	A3	550	550
49	Male	A1	625	700
50	Male	A1	625	700
51	Male	A1	625	800
52	Male	A8	120	150
53	Male	A5	500	500
54	Male	A5	500	600
55	Male	A5	500	600
56	Male	A5	500	500
57	female	A7	104.09	105
58	Male	A7	104.09	105
59	female	A8	120	120
60	Male	A7	104.09	105
61	Male	A2	536	550
62	Male	A8	120	150
63	Male	A2	536	550
64	female	A2	536	550
65	female	A8	120	120
66	female	A4	400	400
67	female	A4	400	400
68	Male	A8	120	150
69	female	A6	520	600
70	Male	A6	520	520
71	Male	A6	520	550
72	Male	A5	500	500
73	female	A8	120	120
74	Male	A7	104.09	105
75	female	A7	104.09	105
76	Male	A7	104.09	105
77	Male	A6	520	550
78	Male	A6	520	550
79	female	A8	120	150
80	female	A1	625	700
81	Male	A1	625	800
82	Male	A8	120	150
83	Male	A3	550	600
84	female	A3	550	600
85	female	A1	625	700
86	Male	A1	625	700
87	Male	A3	550	550
88	Male	A8	120	120
89	female	A3	550	550
90	female	A3	550	600
91	Male	A3	550	600
92	Male	A9	1104	1100
93	Male	A9	1104	1200
94	female	A3	550	550
95	Male	A4	400	450
96	female	A2	536	600
97	female	A9	1104	1000
98	Male	A9	1104	1000
99	Male	A9	1104	1200
100	Male	A9	1104	1200
101	Male	A9	1104	1100
102	Male	A9	1104	1200
103	female	A3	550	550
104	Male	A4	400	450
105	female	A2	536	600
106	female	A9	1104	1000
107	Male	A9	1104	1000
108	Male	A9	1104	1200
109	Male	A9	1104	1200
110	Male	A4	400	450
111	female	A2	536	600
112	female	A9	1104	1000
113	Male	A9	1104	1000
114	Male	A9	1104	1200
115	Male	A9	1104	1200

## Sheet: Dispensing Practive
Gestational period	Confirmation of pregnancy	Age	Frequency of use of abortion kit	Permission from/ Discussion with family or partner	Total Score of Knowledge
1	1	0	1	0	3
1	1	0	1	0	3
1	1	0	1	0	3			Knowledge level	Frequency	Percentage
1	1	0	1	0	3			Low	64	55.6522
1	1	0	1	0	3			Medium	44	38.2609
1	1	0	1	1	4			Good	7	6.08696
1	1	1	1	0	4				115	100
1	1	1	1	0	4
1	1	1	1	0	4
1	1	1	1	0	4
1	1	0	1	1	4
1	1	0	1	1	4
1	1	1	1	0	4
1	1	1	1	0	4
1	1	1	0	1	4
1	1	1	0	1	4
1	1	1	0	1	4
1	1	0	0	2	4
1	1		1	1	4
1	1	1	0	1	4
1	1	1	1	1	5
1	1	1	1	1	5
1	1	1	1	1	5
1	1	1	1	1	5
1	1	1	1	1	5
1	1	1	1	1	5
1	1	1	1	1	5
1	1	1	1	1	5
1	1	1	1	1	5
1	1	1	1	1	5
1	1	1	1	1	5
1	1	1	1	1	5
1	1	1	1	1	5
1	1	1	1	1	5
1	1	1	1	1	5
1	1	1	1	1	5
1	1	1	1	1	5
1	1	1	1	1	5
1	1	1	1	1	5
1	1	1	1	1	5
1	1	1	1	1	5
1	1	1	1	1	5
1	1	1	1	1	5
1	1	1	1	1	5
1	1	1	1	1	5
1	1	1	1	1	5
1	1	1	1	1	5
1	1	1	1	1	5
1	1	1	1	1	5
1	1	1	1	1	5
1	1	1	1	1	5
1	1	1	1	1	5
1	1	1	1	1	5
1	1	1	1	1	5
1	1	1	1	1	5
1	1	1	1	1	5
1	1	1	1	1	5
1	1	1	1	1	5
1	1	1	1	1	5
1	1	1	1	1	5
1	1	1	1	1	5
1	1	1	1	1	5
2	1	0	1	1	5
1	2	1	0	1	5
1	1	2	1	1	6
1	1	1	2	1	6
1	2	1	2	0	6
1	1	2	1	1	6
1	2	1	1	1	6
1	2	1	1	1	6
1	1	2	1	1	6
2	2	1	1	0	6
1	2	1	1	1	6
1	2	1	2	0	6
2	2	0	2	0	6
1	1	1	1	2	6
1	2	1	1	1	6
2	2	1	1	1	7
2	2	2	1	0	7
2	2	1	1	1	7
2	1	2	1	1	7
2	2	1	1	1	7
2	1	1	1	2	7
2	2	1	1	1	7
2	2	1	1	1	7
2	1	1	1	2	7
2	2	1	1	1	7
2	2	1	1	1	7
2	1	1	1	2	7
2	2	1	1	1	7
2	1	1	1	2	7
2	1	2	1	1	7
2	2	1	1	1	7
2	2	1	1	1	7
2	2	1	1	1	7
2	1	1	1	2	7
2	1	1	1	2	7
2	1	1	1	2	7
2	1	1	1	2	7
2	2	1	1	1	7
2	2	1	1	1	7
2	2	1	1	1	7
1	2	1	2	1	7
2	2	1	2	1	8
2	2	2	1	1	8
2	2	2	1	1	8
2	2	2	1	1	8
2	2	1	2	1	8
2	2	2	1	2	9
2	2	2	2	1	9
2	2	2	2	1	9
2	2	1	2	2	9
3	3	2	1	1	10
3	3	1	2	1	10
3	3	2	2	2	12
158	155	117	121	112

## Sheet: counseling capability
Direction of use/route of administration	Frequency and duration of use	Possible side effects	Drug dose	Follow up	Precaution	Name and description of drug	Referral	Contraindication	Other medication	Special direction	Family planning/Contraceptives used	Interaction	Total Score of Counselling
1	1	1	1	0	0	1	0	0	0	0	0	0	5
1	1	1	1	1	1	0	0	0	0	0	0	0	6		low	30	26.087
0	1	1	1	0	0	1	1	1	0	0	0	0	6		Medium	63	54.7826
0	1	1	1	0	0	1	1	1	0	0	0	0	6		Good	22	19.1304
0	1	1	1	0	0	1	1	1	0	0	0	0	6			115	100
1	2	1	0	1	1	1	0	0	0	0	0	0	7
1	1	1	0	1	1	1	0	0	0	0	1	0	7
1	1	1	1	1	1	0	1	0	0	0	0	0	7
2	2	1	1	1	0	0	0	0	0	0	0	0	7
1	1	0	1	1	1	1	0	0	0	0	1	0	7
1	1	1	1	1	1	1	0	0	0	0	0	0	7
1	1	0	1	0			0	1	1	1	1	0	7
1	1	1	1	1	0	1	0	1	0	0	1	0	8
1	2	1	0	1	0	1	0	1	1	0	0	0	8
1	1	1	1	1	1	0	1	1	0	0	0	0	8
1	1	1	1	1	0	1	1	1	0	0	0	0	8
1	1	1	1	1	1	1	1	0	0	0	0	0	8
2	2	1	1	1	0	0	0	1	0	0	0	0	8
1	1	1	1	1	1	1	1	0	0	0	0	0	8
1	1	1	1	1	1	0	1	1	0	0	0	0	8
1	1	1	1	1	1	0	0	1	1	0	0	0	8
1	1	1	1	1	1	0	0	1	1	0	0	0	8
1	1	1	1	1	1	1	1	0	0	0	0	0	8
2	2	1	1	1	0	0	0	1	0	0	0	0	8
1	1	1	1	1	1	1	1	0	0	0	0	0	8
1	1	1	1	1	1	0	1	1	0	0	0	0	8
1	1	1	1	1	1	0	0	1	1	0	0	0	8
1	1	1	1	1	1	1	1	0	0	0	0	0	8
1	1	1	1	1	1	0	1	1	0	0	0	0	8
1	1	1	1	1	1	0	0	1	1	0	0	0	8
1	1	1	1	1	1	1	1	0	0	0	0	0	8
2	2	1	1	0	0	1	0	1	1	0	0	0	9
2	1	1	1	1	1	1	0	0	0	1	0	0	9
2	2	1	1	1	0	1	0	0	0	1	0	0	9
1	1	1	1	1	1	1	1	1	0	0	0	0	9
1	1	1	2	1	1	1	1	0	0	0	0	0	9
1	2	1	1	2	1	1	0	0	0	0	0	0	9
1	1	1	2	1	1	1	1	0	0	0	0	0	9
1	1	1	1	1	1	1	1	1	0	0	0	0	9
1	1	1	1	0	1	1	1	1	1	0	0	0	9
1	1	1	1	1	1	1	1	1	0	0	0	0	9
1	1	1	1	1	1	1	1	1	0	0	0	0	9
1	1	2	1	1	1	1	1	0	0	0	0	0	9
1	1	1	0	1	1	0	1	1	0	1	1	0	9
1	1	0	1	1	1	1	0	1	1	0	0	1	9
1	1	1	1	1	1	1	1	0	0	1	0	0	9
1	1	1	1	0	0	1	0	1	1	1	1	0	9
2	2	1	1	0	1	1	1	0	0	0	0	0	9
2	3	1	0	0	1	0	1	1	0	0	0	0	9
1	1	1	1	1	1	1	0	0	0	1	1	0	9
1	1	1	1	1	1	1	1	1	0	0	0	0	9
1	1	1	1	1	1	1	0	0	0	1	1	0	9
1	1	1	1	1	1	1	0	0	0	1	1	0	9
1	1	1	1	1	1	1	1	1	0	0	0	0	9
0	0	1	1	1	1	1	1	1	0	1	0	1	9
2	1	1	2	1	0	2	0	0	0	0	1	0	10
2	2	1	1	0	0	1	0	1	1	0	1	0	10
1	1	1	1	1	1	1	1	1	0	1	0	0	10
2	2	2	1	0	0	0	1	0	0	0	1	1	10
1	1	1	0	2	1	1	1	0	1	1	0	0	10
2	2	0	1	2	1	0	1	1	0	0	0	0	10
2	2	2	0	0	1	1	1	0	0	1	0	0	10
1	1	1	1	1	1	1	1	1	1	0	0	0	10
1	1	1	0	1	1	1	1	1	1	1	0	0	10
2	2	1	1	0	1	1	1	1	0	0	0	0	10
2	2	2	1	1	0	1	0	0	0	0	1	1	11
2	2	2	1	1	0	1	0	0	0	0	1	1	11
2	2	2	1	1	0	1	0	0	0	0	1	1	11
1	1	1	1	1	1	1	1	1	1	1	0	0	11
2	2	2	1	1	0	1	0	0	0	0	1	1	11
2	2	2	1	1	0	1	0	0	0	0	1	1	11
2	2	2	1	1	0	1	0	0	0	0	1	1	11
1	2	1	1	2	1	1	0	1	0	1	0	0	11
1	1	1	1	1	1	0	1	1	1	1	0	1	11
1	2	1	1	1	1	1	2	1	0	0	0	0	11
1	1	1	1	1	1	1	1	1	1	0	1	0	11
1	1	0	1	1	1	1	0	1	1	1	1	1	11
2	2	2	1	1	0	1	0	0	0	0	1	1	11
2	2	2	1	1	0	1	0	0	0	0	1	1	11
1	1	0	1	2	1	1	0	1	1	1	1	0	11
2	2	2	1	1	0	1	0	0	0	0	1	1	11
3	3	1	1	0	0	1	0	1	1	0	0	0	11
1	2	1	1	0	1	1	0	2	1	0	1	1	12
2	2	2	1	1	0	1	1	0	0	0	1	1	12
1	2	1	1	0	1	1	0	2	1	0	1	1	12
1	2	1	1	0	1	1	0	2	1	0	1	1	12
1	2	1	1	0	1	1	0	2	1	0	1	1	12
1	2	1	1	0	1	1	0	2	1	0	1	1	12
2	3	1	1	1	1	1	1	1	0	0	0	0	12
1	1	1	2	0	1	1	1	1	1	1	1	0	12
1	2	1	1	0	1	1	0	2	1	0	1	1	12
2	1	1	1	2	1	0	1	0	0	1	1	1	12
1	2	1	1	1	0	1	2	0	1	1	1	0	12
2	1	1	1	2	1	1	1	1	0	0	1	0	12
2	2	2	2	0	0	1	0	1	1	1	1	0	13
2	2	2	2	1	0	1	0	1	0	1	1	0	13
2	2	1	2	1	1	1	1	1	1	0	0	0	13
2	2	1	1	1	1	1	1	1	1	1	0	0	13
1	2	1	1	0	1	1	2	0	1	2	1	1	14
1	2	1	1	1	0	1	2	1	1	0	2	1	14
2	2	2	1	1	1	1	1	0	1	0	1	1	14
1	2	1	1	1	2	1	1	1	1	1	1	0	14
2	2	1	2	1	1	1	1	1	1	1	0	0	14
2	2	2	1	1	1	1	1	1	0	1	0	1	14
1	2	1	1	1	1	0	1	2	1	2	0	1	14
2	2	2	2	1	1	1	1	0	1	0	1	0	14
2	2	2	2	1	2	1	1	0	1	0	1	0	15
1	2	1	0	2	1	1	2	1	0	1	2	1	15
1	1	2	1	1	1	1	2	1	1	1	1	1	15
2	2	2	2	1	1	2	1	1	1	0	1	0	16
2	2	2	2	1	1	1	1	1	1	1	1	0	16
2	2	2	3	1	1	2	1	1	0	1	1	0	17
2	2	1	2	1	1	1	1	2	1	1	2	0	17
2	2	1	2	1	2	1	2	1	0	1	1	1	17
2	2	2	2	1	1	1	1	1	1	1	1	1	17

## Sheet: Corelation
				Dispensing Practice	Counselling Capabilities
		Dispensing Practice		1	0.4
		Pearson Correlation
		Sig. (2-tailed)			0.01
		Counselling Capabilities
		Pearson Correlation		0.4	1
		Sig. (2-tailed)		0.01
